# Supplementary material for: Cholera burden in Ghana: a systematic review and meta-analysis of prevalence, antimicrobial resistance and risk factors
Source: Int Health. 2025 Jul 21;17(6):869–80. doi: 10.1093/inthealth/ihaf069 (PMC12585563; doi:10.1093/inthealth/ihaf069)
Supplement: ihaf069_Supplemental_Files [file ihaf069_supplemental_files.zip]

Archive with 2 entries (2 files):
- Cholera in Ghana_Supplementary.docx
- PRISMA_2020_checklist_Cholera in Ghana.docx
